# Supplementary material for: Retinoic Acid Induces an IFN-Driven Inflammatory Tumour Microenvironment, Sensitizing to Immune Checkpoint Therapy
Source: Front Oncol. 2022 Mar 24;12:849793. doi: 10.3389/fonc.2022.849793 (PMC8988133; doi:10.3389/fonc.2022.849793)
Supplement: Supplementary file 1 [file DataSheet_1.xlsx]

## Sheet: DEG Tretinoin+ICT
Tretinoin+ICT v ICT			ICT v PBS			Tretinoin v PBS
Up Tretinoin+ICT	Up in ICT		Up ICT	Up PBS		Up Tretinoin	Up PBS
Wnt9a	Acp5		Fgf23	Wnt9a		Tbx2	Cav2
Alox12	St8sia6		Slfn4	Hmgcll1		Wnt9a	S100a4
Cttnbp2	Spic		Itgb2	Trpm5		Btbd17	Acp5
Sox9	Rnd3		Cdh1	Cfap161		Alox12	St8sia6
Hk2	Slc13a3		Clec10a	Sertad4		Fap	Spic
Loxl3	Lhx9		Acvrl1	Dnah11		Gm2a	Runx1t1
Hpn	Btbd11		Adora3	Dusp14		Hk2	Cfap161
Fndc5	Adcy3		Gm2a	Lhx9		Loxl3	Plekhg4
Tbx21	Slc6a4		Grm6	Glt8d2		Btn1a1	Lonrf3
Csn3	Tfrc		Hk2	Wscd1		Il12rb1	1700001P01Rik
Bcam	b		Cd52	Cacna1g		Epn2	Lhx9
Inmt	Calcr		Loxl3	Kif26a		Hpn	Arfgef3
Ier3	Slc16a14		Aire	Dnah5		Rarg	Wscd1
Fosb	Ctsk		Il12rb1	Hes1		Tbx21	Slc6a4
Hlf	Atp6v0d2		Car4	Fgf14		Csn3	Pxdc1
Ccl24	Cyp3a13		Mxd1	Nptx1		Cldn15	Dnah5
Cbfa2t3	Clec4d		Lsr	Crispld1		Vwf	Has2
Krt23	Gpr165		Tspan33	Eya1		Ggct	Tfrc
Id3	Awat2		Aif1l	Ctla4		Apoe	Adamts1
G0s2	Hpgd		Mybpc3	3110009E18Rik		Inmt	Cxcl13
Kif19a	Mfap3l		Napsa	Pik3c2b		Hlf	Tmem204
Card14	Kirrel3		Tiam1	Sec16b		Ccl24	Ms4a2
Bcas1	Mst1r		Lcp2	Nphs2		Crabp2	Nptx1
Aldh1a2	St18		Ggct	Tspan18		Man2b1	Slc45a3
Fam184b	Six4		Hck	Mall		Mlxipl	Sele
B4galt5	Cd207		Cyp4f18	Fam198b		Mrvi1	Ocstamp
Irf1	Kcne3		Ier3	Col11a1		Htra1	Ndst3
Csf2	Slc9b2		Cp	Pappa		Snai3	Ptgfr
Alox15	Atg9b		Psap	Pik3r3		Id3	Ctsk
Ccl6	Btnl9		Ptpn6	Ptn		Trpm2	Bdh2
Styxl1	Thsd7b		Eno2	Gas2		G0s2	Atp6v0d2
Moxd1	Dmrta1		Ctse	Sh3gl3		Kif19a	Ppargc1a
Socs2	Ccr10		Nkg7	Gpr165		Tmem86a	Plxna4
Srgn	Pcsk9		Stxbp2	Dusp9		Dhdh	Clec4a2
Aifm2	Cldn12		Ly9	Mfap3l		Amotl1	Gpr165
H2afy2	Gpr68		Mapk13	Izumo1r		Bcas1	Vegfc
Cpm	Gpr85		Rasa4	Crabp1		Dll1	Hpgd
Phlda1	Cd300e		Ndrg1	Heyl		Prrt1	Mfap3l
Gfpt2	Ndnf		Fcer1a	Pygo1		Hivep2	Mt3
Il13	Htr1b		Hmox1	Ccdc33		Gatsl2	Plet1
Camkk1	Aknad1		Insrr	Foxp3		Ncf1	Ptgs2
P2rx1	Lpar4		Ampd3	Lrrc17		Il17rb	Mst1r
Rab15	Kctd14		Mmp8	Syt15		Stk32c	Cspg4
Asb2	A630033H20Rik		Nectin4	Piezo2		Fli1	Six4
Wars	Oscar		Pdk1	Fmod		Col20a1	Cd207
Tnfaip2	Gm5620		Cyba	Cilp		Wt1	Slc18a1
Irf4	Chst3		Aplp1	Mfap4		Pdcd1lg2	Rnf39
Serpinb9b	Fxyd2		Mgst1	Ncmap		Matn4	Apln
Ror2	Rufy4		Cd163	Aplnr		Mpp2	Rgs22
Ocln	Ifnlr1		Ccl8	Cxxc4		Tns4	Dusp8
Fgf9	Pi15		Rarres2	Camsap3		Cd40	Tmem156
Dok2	Olfr558		Trpm2	Ccnjl		Ada	Slc9b2
Vdr	F630028O10Rik		Nuak2	Pcdhb4		Abi3	Trps1
Cpne5	Nap1l2		Tex14	Vat1l		Tbx3	Tmem246
Pim1	Gm14287		Mcoln2	Pthlh		Smyd4	Cyp2s1
Ehd3	Gm13135		Aldh1a2	Olfr1317		Irf1	Syt15
Cacna1h	Gm12919		Tnfaip8l2	Efcab5		Arrb1	Ptchd1
Prss30	Gm7803		Mcemp1	Lrrc15		Csf2	Entpd3
Psors1c2	Ube4bos3		Trpv4	Bmpr1b		Ccl6	Abcb4
Slc15a3	Igf2os		Klhl3	C130026L21Rik		Styxl1	D330045A20Rik
Afap1l2	Gm7162		Mertk	Phex		Pdk4	Map2k3os
Padi4	Gm9252		Kif1a	C1qtnf3		Tnfaip3	0610009L18Rik
Zfp711	Gm16897		Ceacam16	Unc5c		Pde7b	Fzd1
2010300C02Rik	AI115009		Map2	Gm13363		Ctgf	Arsj
Gpr35	Gm26901		Slamf6	Gm10132		Moxd1	Fcrl5
Myog	Gm28802		Endog	Gng8		Srgn	Gpr85
Selp	Gm38057		Cybb	Amd2		Aifm2	Pthlh
Batf3	Gm38312		Cd48	Tnfsf18		H2afy2	Ndnf
Irf6	Gm38158		C4a	Hmcn1		Vsir	Htr1b
Lamb3	Gm9910		Prrt1	Capn6		Ltc4s	Lpar4
Gfi1b	2900042K21Rik		Fcgr1	Agtr2		Nefh	Lrrc4
Fcna	Gm20056		Ncf1	Gm5879		Adap2	Tnfaip6
P2rx3	Rpl21-ps10		Stk32c	Clca4a		Rab37	A630033H20Rik
Prg2	Gm43327		Hsd11b1	Nr2f1		Camkk1	Oscar
Smtnl1	Gm42635		H2-M2	Rps13-ps2		P2rx1	Nyap2
Mdk	Gm43921		Wt1	Trim40		Abcc3	4930502E18Rik
Itpka	Gm45477		Cd274	Fibin		Myh10	1810011O10Rik
Bmp2	RP23-291B1.2		Pdcd1lg2	Dio3		Ntn1	Gm12396
Fbln7	AV356131		Foxred2	Gm11627		Rab15	Chst3
Il1a	Gm44639		Slpi	Col4a3		Asb2	Fxyd2
Slc52a3	RP24-257F22.3		Sdc4	Gm11855		Wars	Serpinb12
Lef1	RP24-167A12.4		Il13ra1	Gm13034		Tnfaip2	Rufy4
Lrat			Aldoc	Gm15422		Irf4	Ifnlr1
Clca3a2			Stac2	Rgag1		Dok2	Gm5616
Bspry			Tns4	1700016P03Rik		Pdzd2	Gm10132
Aqp3			Cd40	1700019B21Rik		Enpp2	Amd2
Glipr2			Dhx58	Ttc39aos1		Parvg	Pde6h
Pla2g2e			Il12rb2	2310014F06Rik		Vdr	2510046G10Rik
Azin2			Ikzf1	Susd5		Cd200	Pi15
Rnf19b			Irf1	Gm15408		St6gal1	Mgam
Cd38			Csf2	9130024F11Rik		Parp9	Gm10259
Prom1			Ccl6	A930001C03Rik		Soat2	Gm8773
Gfi1			Ccl9	Gm13986		Vegfa	Runx2os1
Plac8			Hsd17b1	Gm11266		Cpne5	Trim40
Lfng			Tnfaip3	4930506C21Rik		Fgd2	8030451A03Rik
Rasl11a			Hebp2	Pmepa1os		Pim1	Fibin
Flt1			Smpdl3a	Mir99ahg		Cacna1h	Col4a3
Medag			Pkib	Gm12623		Prss30	Gm9001
Irf5			Sgk1	Gm5866		Rgs11	Rpl10-ps1
Tgfa			Ctgf	Gm21817		Tapbp	Gm11855
Grip2			Hal	4933433G15Rik		Col11a2	Rps24-ps3
Bhlhe40			Socs2	Gm26671		H2-Oa	Rps15a-ps7
Klrg1			Dram1	9930014A18Rik		Tap2	Gm6023
Art2b			Srgn	Tcf24		Ms4a8a	Gm8722
Calcb			Plek	2310015D24Rik		Slc15a3	Gm12933
Nupr1			Avpr1a	Gm15453		Majin	Gm6274
Il21r			Slc36a1	Gm28818		Tnfrsf25	Gm12734
Tnfsf13b			Pfkl	Gm28932		Lrp5	Nap1l2
Rab20			Cyfip2	Gm38056		Kcnk7	Gm14287
Mt1			Gfpt2	Gm42487		Col17a1	Gm14845
Ccl17			Rnf130	Gm43431		Ablim1	Gm6222
Cryab			Il13	Ybx1-ps2		Cd7	Gm5643
Ddx25			Pdlim4	Gm18584		Padi4	Gm13234
Fam46a			Nefh	4930417O13Rik		Zfp711	Gm11451
Hcn4			Upp1	RP23-248P8.2		Sdc3	Gm7803
Dapk2			Myo1g	RP23-350M23.5		Ccr1	Gm5391
Csrnp1			Ccl11			Fam20c	Gm14270
Nudt16			Ccl1			Unc5a	Gm12696
Pram1			Adap2			Sox17	Gm16144
Slc8b1			Nos2			2010300C02Rik	Gm6286
AA467197			Per1			Cyp27a1	A930001C03Rik
Tagap			Ntn1			Slc11a1	Slc5a3
Ephx4			Pygl			Gpr35	Rps11-ps1
Rbm46			Arg2			Gpr39	Gm3571
Emid1			Pfkp			Atf3	Siglec15
Larp6			Wars			Batf3	Gm20657
Mid1			Tnfaip2			Lamb3	Gm12623
Ccr3			Irf4			Plxdc2	Gm7102
Fxyd1			Syk			Lamc3	Gm26705
Wnt4			Slc6a19			Fcna	Gm2694
Serpine1			Ahrr			Galnt3	Gm16897
Atoh8			Glrx			Frzb	AI115009
Themis2			Cd180			Itga4	Gm8451
Tgm2			F2rl2			Prg2	Gm43096
Egr2			Emb			Slc12a6	Rpl21-ps10
Ackr1			Fam107a			Gatm	Gm43618
Bank1			Fam213a			Tspan18	Ybx1-ps2
Hfe2			Prkcd			Itpka	Gm45216
Foxq1			Hr			Rasgrp1	Gm45338
Fam117a			Dok2			Bmp2	RP23-350M23.5
Batf2			Acod1			Fbln7
A930016O22Rik			Osmr			Il1a
Chil3			Ankrd33b			Bfsp1
Atp1a3			Sla			Acss1
Mgl2			Enpp2			Angpt4
Pde9a			Parvg			Pag1
Pla2g5			Vdr			Zbp1
Irf8			Ly6c2			Phactr3
Csdc2			Ly6i			Col9a3
S100a14			Cd200r1			Ncoa3
Arrdc4			B3gnt5			Vcam1
Lgr6			Cyp2ab1			Lef1
Hic1			Hcls1			Lrat
B430306N03Rik			Cd86			Npy2r
Gimap7			Parp9			Sema4a
Ccrl2			Soat2			Bcar3
C130050O18Rik			Il15ra			Gbp3
Ackr3			Serping1			Gbp2
Dact1			Clec4n			Bspry
Phf11a			Hes7			Aqp7
Zfp36			Pla2g7			Dnajc6
Gimap1os			Vegfa			Tnfrsf1b
Klhl31			Fgd2			Tnfrsf8
Kcna5			Pim1			Hivep3
Clec9a			Abcg1			Ptch2
Camk2n1			C3			Alpl
Ppp1r3b			Rgs11			Tinagl1
Cd24a			Dusp1			A3galt2
Neurl3			Fkbp5			Tnfrsf9
Ptgs1			Map3k8			Errfi1
Krtap1-5			Myo1f			Agtrap
Cstad			Tapbp			Cd38
Ccr4			Dsc2			Prom1
Nrip1			Psmb8			Gfi1
Nog			Tap2			Gbp9
Gm12185			C2			Plac8
C5ar1			Aif1			Abcb9
Fut4			Lta			P2rx7
Dtx3l			Ms4a4c			Gpc2
Ccdc69			Ms4a6b			Dtx1
Apol10b			Ms4a4d			Rasl11a
Grrp1			Ms4a6d			Medag
Tmc8			Ms4a8a			Tex26
Gja4			Slc15a3			Irf5
Hs3st1			Majin			Tbxas1
Ffar2			Htr7			M1ap
Cd177			Il33			Frmd4b
C130026L21Rik			Vldlr			Plbd1
Hrh1			Kcnk7			Art4
Socs3			Hhex			Clec2i
Bcl3			Slc16a3			Fam189a1
Capn12			Sectm1a			Nr2f2
5830411N06Rik			Dnase1l3			Art2b
Rnd1			Avil			Calcb
Rab39			Adam8			Tbx6
Tmem154			Sdc3			Nupr1
Cebpb			Il6			Slco2b1
Ptafr			Slco3a1			Myh14
Chst13			Ccr1			Il21r
Ces1g			Hk3			Adm
Prtn3			Slc9a4			Trim21
Cxcl2			Il1rl1			Acsl4
En1			Il1r2			Map3k15
Osm			Stat1			Gabre
Nfe2			Ptpn18			F7
Ifitm6			Cyp27a1			F10
Irak2			Slc11a1			Tnfsf13b
Fam78b			Cxcr2			Rab20
Adgrg5			Slc16a14			Ptpn7
Cyp26b1			Gpr35			Ido2
Chil4			Rgs1			Ido1
Tnnt1			Ppfia4			Rbpms
Dhrs3			Myog			Mt2
Fxyd6			Ncf2			Ccl22
Unc93a			Ifi211			Ccl17
Krt83			Sell			Comp
Tcf15			Atf3			Car7
Gm13192			Batf3			Ctrl
Irgm2			Lamb3			Psmb10
Gm19680			Fcgr2b			Smpd3
Cecr2			Tnfsf4			Gpr83
Ear2			Mrc1			Cdh15
Osgin1			Plxdc2			Ubash3b
Zfp791			Pfkfb3			Il10ra
C5ar2			Ak8			Ddx25
Cass4			Spaca9			Robo4
Mafb			Lcn2			Gcnt3
Foxs1			Gbgt1			Fam46a
Fjx1			Cytip			Stra6
Tcrg-C1			Olfm1			Hcn4
Tcrg-C2			Kynu			Dapk2
Slc8a3			Gca			Smad3
B3gnt7			Psd4			Trf
Gm12411			Il1rn			Nudt16
Gm15753			Galnt3			Cish
5031425F14Rik			Dhrs9			2810474O19Rik
1700016P03Rik			Slc28a2			Abtb2
Gm12840			Syt13			Pram1
Plxna4os1			Itpka			Slc8b1
Gm13889			Rassf2			Alpk2
Gm11714			Rasgrp1			Gas7
Gm16015			Hdc			AA467197
Gm8113			Dusp2			Palmd
BC035044			Il1a			Tagap
Ear10			Pag1			Apol6
Gm1965			Zbp1			Pla2g4c
Lrrc32			Fabp5			Ston1
Gm3739			Car2			Rbm46
Phf11b			Samhd1			Cd226
Apol11b			P2ry1			Ankmy1
Gm7030			Ptx3			Ramp1
Art2a-ps			Sema4a			Pkd1l2
D13Ertd608e			Cd1d1			Parp14
E230013L22Rik			Cyr61			Gbp8
Gm16701			Gbp3			Ly6d
2310015D24Rik			Gbp2			Ttyh2
Gm28914			Hemgn			Filip1
Gm28913			Coro2a			Kcnh4
Gm38056			Zfp618			Ntng2
Gm37691			Slc44a5			Capn5
Gm37033			Car9			Muc20
Gm43351			Glipr2			Krt20
Gm42962			Ak4			Cerk
Gm43151			Dnajc6			Slc2a6
Gm43150			Laptm5			Il5
Gm43621			Slc2a1			H2-Ea-ps
4833403J16Rik			Alpl			C530008M17Rik
Gm43912			Azin2			Arsi
Gm6637			Rnf19b			Card11
Gm44226			Csf3r			Arhgef26
Gm44891			Fgr			Unc93b1
RP23-382B3.1			Smpdl3b			Inhbb
			Tnfrsf9			Mycn
			Errfi1			Dzank1
			Car6			Traf3ip3
			Casz1			Tap1
			Agtrap			Map4k1
			Nppb			Nov
			Bst1			H2-DMb2
			Cd38			H2-DMa
			Prom1			Gpr160
			Tec			Ccdc33
			Gfi1			Themis2
			Gbp9			Ptger2
			Agpat9			Tgm2
			Slc10a6			Ninj1
			Plac8			Igsf9
			Cds1			Acer2
			Cxcl5			Fam188b
			Cxcl3			Kcnj9
			Cxcl1			Nod1
			Ppef2			Stox2
			Naaa			Cd84
			Cxcl9			Tapbpl
			Tfec			Gdf5
			Rasl11a			Smg6
			Flt1			Pcp4l1
			Irf5			Srcin1
			Zyx			C1s1
			Rab19			Susd1
			Tbxas1			Hoxb4
			M1ap			Shank1
			Rab43			Rap1gap2
			Frmd4b			Fam117a
			A2m			Cldnd2
			Tuba8			Akap7
			Clec4e			Gimap3
			Clec4d			Tnfsf10
			Clec4b1			Dusp10
			Klrk1			Uhrf1bp1
			Klrb1f			Dusp26
			Cd69			Batf2
			Klrc1			Etfbkmt
			Klra5			Fmo2
			Klra2			Gbp7
			Etv6			Gbp2b
			Bcl2l14			Bach2
			Plbd1			Olfr56
			Ptpro			Pitpnc1
			Klrb1a			Plekhg1
			Lilra6			Chil3
			Siglecg			Atp1a3
			Ctsc			Mgl2
			Tyrobp			Cmtm8
			Rasgrp4			Pde9a
			Lrfn1			Serpina3g
			Dnajb13			Irf8
			Sult1a1			Kif21b
			Itgax			Plekha6
			Adm			Myrip
			Dkkl1			Gck
			Pycard			Cmklr1
			Stx1b			Slc26a9
			Itgal			Tnfrsf14
			Hpx			Ikbke
			Sash3			Arrdc4
			Stk26			Dusp15
			Il13ra2			Lgr6
			Plxnb3			Synpo
			L1cam			Hic1
			Tsc22d3			Gimap5
			F7			B430306N03Rik
			F10			Gm22
			Tnfsf13b			Gimap7
			Ptpn7			Ccrl2
			Ido2			C130050O18Rik
			Ido1			Ackr3
			Slc7a2			Phf11a
			Irf2			Kcnj10
			Snx20			Gimap1os
			Tbc1d9			Hs6st1
			Mt2			Rtn4rl1
			Mt1			Olfr1033
			Ccl22			Kcnk13
			Ccl17			Kcna5
			Comp			Pigz
			Ctrl			Ifitm10
			Psmb10			Gvin1
			Dpep3			Tmem268
			Cryab			Slc25a51
			Plet1			Clec9a
			Il10ra			Tmem229b
			Aqp9			Nxph1
			Fam46a			Ccbe1
			Cyp11a1			Camk2n1
			Ctsh			5930403N24Rik
			Eomes			Tifa
			Nudt16			Ppp1r3b
			Mapkapk3			Irgm1
			Cish			Cd24a
			2003-03-01			Neurl3
			Oas3			Ptgs1
			Lmo2			Cstad
			Trib3			Mmp10
			Abtb2			Cd300lf
			Klrc3			Gimap6
			Gas7			Ccr4
			Lpcat2			Nrip1
			AA467197			Hoxb3
			Galnt9			Gm12185
			Rtp4			C5ar1
			Crlf2			Fut4
			BC026585			Sorl1
			Asprv1			Zfp683
			Casp4			Dtx3l
			Apol6			Tmie
			Ucp2			Ccdc69
			Vav3			Gpr55
			Tlr13			Nckap5
			Ppargc1b			Shisa3
			Cd226			Apol10b
			Batf			Grrp1
			Plcg2			Tmc8
			Pkd1l2			Kcnb1
			Parp14			Rtn4rl2
			Gbp8			Hs3st1
			Inpp5j			Serpinb1b
			Pla2g3			Treml4
			Cd300a			E230016K23Rik
			Gpsm3			Rasal3
			Unc13a			Gm9869
			Cxcl10			Gpr17
			Cebpa			Cx3cr1
			Hrh2			Actn2
			Igsf6			Dnah6
			Ccl5			Hrh1
			Gpr33			Slamf8
			Ubd			Gimap4
			Hpse			C1ra
			Kcnh4			Lair1
			Ccl7			Timd4
			Ccl2			Dnaaf3
			Tnni3			Ticam2
			Aldh1b1			Pgpep1
			Muc20			Adap1
			H2-Q4			Tmem154
			Slc2a6			Cebpb
			Myrf			Ptafr
			Cd200r3			Chst13
			H2-Ea-ps			Tmem140
			P2ry14			AB124611
			Fut7			Lmcd1
			H2-Aa			Prtn3
			Mag			Gsta2
			Amdhd2			Fgf18
			C1qc			Zfp809
			C1qb			Kcnh1
			Unc93b1			Tcp11x2
			Slc39a12			Cxcl2
			Mgarp			Gda
			Syn1			Nfe2
			Aldh3b3			Fcgr4
			Tap1			Ifitm6
			Map4k1			Gzmd
			Icam1			Adamts14
			H2-DMb2			Nrg2
			H2-DMa			Irak2
			Atp8a1			Fam78b
			Fam13a			Adgrg5
			Themis2			Olfr99
			Ptger2			Tlr12
			Tgm2			Zfp599
			Ninj1			Gm10125
			Acer2			Cyp26b1
			Nod1			Chil4
			Csf3			Gimap8
			Cd84			Hist1h4k
			Slc43a2			Dhrs3
			Slamf7			Serpina3f
			Scarf1			Nrxn3
			Itln1			4931406P16Rik
			Tapbpl			Pilrb2
			Snx10			Pilrb1
			Tbkbp1			Gm10179
			C1s1			Unc93a
			C1rl			H2-K2
			Tm6sf1			H2-Q10
			Ctss			Tcf15
			Rap1gap2			Apol7b
			Fam117a			Efcc1
			Siglecf			Trp53i11
			Anpep			Irgm2
			Camk1d			Fcho1
			Ifi44l			Fbxo39
			Akna			Fcrl6
			Tnfsf10			Gm6505
			Clnk			Slc39a2
			Sectm1b			Ear2
			Batf2			H2-Bl
			Trim14			Gm6034
			Fgl2			H2-Ab1
			Pik3cd			F830208F22Rik
			Mrap			Gm4951
			Saa3			Ppp1r12b
			Pnrc1			Pgap1
			Fmo2			Tmem51os1
			Fmo1			Omp
			Cd209e			Osgin1
			Gbp7			4930579C12Rik
			Gbp2b			Gm10634
			Olfr56			Nlrc5
			Tlr8			Gm10639
			Milr1			Zfp791
			Tmem51			Spint2
			Rcsd1			C5ar2
			Cd53			Mafb
			Chil3			Ism1
			Atp1a3			Fjx1
			Mgl2			4930431P03Rik
			N4bp2l1			Ccdc162
			Cyyr1			Heg1
			Tmco4			Gm11744
			Serpina3h			Gm11536
			Serpina3g			Gm11545
			Irf8			Trbv2
			Prelp			Tcrg-V4
			Lad1			Tcrg-C2
			Sytl3			Trdv4
			Rassf4			Gm17344
			Cmklr1			Dcdc2b
			Trem1			Gm4070
			Hsd3b7			Igtp
			Gm5617			Zfp970
			Tnfrsf14			Tgtp2
			Ikbke			Tgtp1
			Thsd7b			Serpina3i
			Asb4			Xirp1
			Arrdc4			Clec7a
			Trafd1			C1s2
			Klhl6			Gm43302
			Ifi209			Gbp4
			B430306N03Rik			6530402F18Rik
			Clec4a3			Gm11131
			Ccrl2			Xlr4a
			Il1f9			Gm8545
			Hepacam2			Gm15821
			Tnip3			Gm12216
			Dsg2			Gm13991
			Rin3			Gm13245
			A730020M07Rik			Gm15753
			Tlr7			Gm7429
			Il27			Gm12250
			Gimap1os			Rpl35a-ps4
			Kcnk13			Ccnb2-ps
			Hcar2			Gm12034
			Fpr1			Gm11954
			Prr15			Gm12009
			Serpinb9			Hoxb3os
			Gvin1			Gm15503
			Fam26f			C230035I16Rik
			Clec9a			Gm15635
			Chrm3			Gm12758
			Pik3r6			5031425F14Rik
			Pilra			Sbk3
			Kcnk6			4833418N02Rik
			Tmem150b			4930430E12Rik
			Tifa			A430078I02Rik
			Fam46b			1700016P03Rik
			Ppp1r3b			4930455G09Rik
			Irgm1			Rpl30-ps9
			Ltb4r1			Bach2os
			Cd24a			G630016G05Rik
			Gm7367			Gm12840
			A530099J19Rik			Adap2os
			Frat2			Cd101
			Hs3st3a1			Plxna4os1
			Cd300lf			Gm15943
			Entpd1			Gm16365
			Selplg			2900072N19Rik
			Mfsd6l			Gm8093
			8430408G22Rik			Gm11714
			Amica1			Gm13431
			Gm8666			Gm13373
			P2ry6			Gm15990
			Gm12185			Gm16015
			Arhgap30			Gm11464
			4930539E08Rik			BC039771
			Clec4a1			Pmepa1os
			Rgag4			Gm15283
			Olfr173			Gm16025
			Dtx3l			Bcl2a1b
			Tmie			Gimap1
			Nckap5			Gm15996
			Mmp12			BC035044
			Arhgap15			Gm1965
			Ceacam19			Hspa1b
			Amz1			Lrrc32
			Gpr171			Col6a5
			Klre1			Serpina3e-ps
			Dscam			Phf11b
			Mmp13			Hspa1a
			Fam78a			Gbp11
			Rtn4rl2			Gm20519
			Ankrd37			Gm20392
			Serpinb1b			Art2a-ps
			Tlr6			Gm20496
			E230016K23Rik			Rpl35a-ps5
			Tlr11			Gm12424
			Rgs14			Tpd52-ps
			Rasal3			Fignl2
			Cd177			Psmb9
			Fpr2			E230013L22Rik
			Nrros			9330175E14Rik
			C130026I21Rik			E230029C05Rik
			Klrc2			Gm16701
			Trim30b			Ptprv
			Cysltr1			Bin2
			9430076C15Rik			C1rb
			Clec12a			Gm28053
			Fes			Gm18852
			Nrgn			Gm28653
			Slamf8			Gm2396
			Tarm1			Bcl2a1d
			Tnfaip6			B130024G19Rik
			Gm4759			Gm28707
			Dpep2			1700025N23Rik
			H2-T24			Gm28809
			Ifi205			Gm29371
			9130230L23Rik			Gm8597
			1600014C10Rik			Gm28914
			Rnd1			Bcl2a1a
			Txk			Gm28913
			C1ra			Gm37691
			Wdr86			Gm42835
			H2-Q5			Gm42503
			Lair1			Gbp6
			Dnaaf3			Trdc
			1700034H15Rik			Gm3511
			Nod2			Gbp10
			Clca3a1			Gm43714
			S100a8			Gm43351
			S100a9			Rpl7a-ps7
			Ticam2			Gm42962
			Actr3b			Gm43151
			Med12l			Gm43150
			Cebpb			Gm20186
			Ptafr			Gm43621
			Nfil3			Gm19590
			Scimp			Gm42528
			Tmem140			BC028471
			AB124611			Gm42670
			Trim30d			1700003I16Rik
			Colq			Gm43949
			Gsta2			Gm44013
			Unc13d			Gm43914
			Itpk1			Gm43912
			Gm5431			Gm6637
			Cxcl2			Gm44226
			Fcer1g			Gm45477
			Osm			Gm44861
			Nfe2			Gm44697
			Pirb			Gm44710
			Kcp			Gm44884
			Fcgr4			5430430B14Rik
			Ifitm6			Gm45684
			Gzmd			Gm5086
			Hopx			Gm20100
			Fcgr3			RP23-98C9.5
			Kcnh7			RP23-312B17.2
			Atp8b4			RP23-421N20.4
			Cxcl11			OR4P4
			Nrg2			RP24-233B16.6
			Adgrg3
			H2-Eb1
			Gmfg
			Olfr1420
			Csmd1
			Adgrg5
			Sphk1
			Cd200r4
			Serpinb2
			Ncr1
			Tlr12
			Cnr2
			Stat4
			Gm8995
			Cyp26b1
			1700112E06Rik
			Chil4
			Rab44
			Chil1
			Slc31a2
			E230001N04Rik
			Gm12918
			Serpina3f
			Pilrb1
			Zbtb16
			H2-K2
			H2-T23
			H2-Q10
			Klra3
			Klri1
			Adgrf3
			Lpar5
			Mtap7d3
			Cst7
			Dok1
			Duox2
			Selenbp1
			Selenbp2
			Irgm2
			Fcho1
			Sp140
			Sp110
			Scn2b
			Mpzl3
			Itgad
			Nlrp1b
			Hs3st3b1
			Il18bp
			Ifi214
			Fcrl6
			Fcrlb
			Runx3
			1700055D18Rik
			Hrct1
			Cebpd
			A530040E14Rik
			Slc39a2
			Gm16439
			Ear2
			Slfn2
			Spef2
			Sod3
			9130019P16Rik
			Gm8909
			Gm10499
			H2-T-ps
			H2-Bl
			Gm6034
			Lst1
			C4b
			H2-Ab1
			Ifi204
			Ifi207
			F830208F22Rik
			E330020D12Rik
			Gm4951
			Pgap1
			Gm1966
			4930579C12Rik
			Gm10634
			Nlrc5
			Spint2
			Gm6166
			Zfp109
			Tnfaip8l3
			C5ar2
			Gm10684
			Gm14548
			Gm15930
			Gm15448
			Gm10693
			Cass4
			4931440P22Rik
			Mafb
			Sirpb1c
			Slc4a11
			AW112010
			Fjx1
			1700001L05Rik
			Ly6a
			Ass1
			Tcrg-C4
			Bnip3
			Gm4070
			Trim30c
			Slfn1
			Gm9733
			Igtp
			Ifi47
			Tgtp2
			Tgtp1
			Arhgap8
			Serpina3i
			Ly6c1
			Cyp4v3
			Gm14085
			Ccr5
			Xirp1
			Clec7a
			Klrb1b
			C1s2
			Gm43302
			Gbp4
			Ms4a6c
			B3gnt7
			6530402F18Rik
			Gm11131
			H2-DMb1
			Gm9115
			Gm15925
			Hspd1-ps4
			Rpl35a-ps2
			Gm12247
			Gm15821
			Gm15922
			Gm15931
			Gm12216
			Gm13991
			Gm7153
			Gm15753
			Gm12250
			Gm9025
			Gm11663
			Gm8172
			Gm15056
			Gm9835
			Gm12187
			Gm12919
			Gm12034
			Gm1848
			Rpl17-ps4
			Gm12708
			Gm16194
			8030453O22Rik
			4933439K11Rik
			Gm5970
			Gm15326
			Gm12840
			Gm11626
			Adap2os
			9130208D14Rik
			Gm13546
			Gm8093
			Gm16096
			Gm4750
			Gm15990
			Gm15270
			A530032D15Rik
			Bcl2a1b
			Pira2
			Gm16094
			BC035044
			Ear10
			Cfb
			Gm1965
			1700071M16Rik
			Trim43a
			Hspa1b
			Col6a5
			Serpina3e-ps
			Hspa1a
			Gbp11
			Gm20511
			Gm20497
			Gm20400
			Art2a-ps
			Gm5871
			Eif4e3
			Mrgpra2a
			Gm12424
			Tpd52-ps
			Sirpb1b
			Fignl2
			Gm8989
			Sirpb1a
			Vmn2r26
			Mrgpra2b
			Psmb9
			9330175E14Rik
			Mir155hg
			Gm16754
			E230029C05Rik
			Gm16685
			Gm26756
			Bin2
			A430106G13Rik
			C1rb
			Kctd12
			Gm27252
			Gm18852
			BE692007
			Gm5960
			Gm2396
			Bcl2a1d
			Gm19585
			Gm28417
			Gm29367
			Gm28809
			Ms4a4a
			1600010M07Rik
			Bcl2a1a
			Gm10851
			Gm38345
			Gm37975
			Gm38048
			Gm37226
			Gm38037
			Gm37019
			Gm37800
			Gm9910
			Gm18445
			Gm37022
			Tstd1
			Gm10522
			Gm37691
			Gm43814
			Gm42503
			Gbp6
			Trdc
			Gbp10
			Gm33370
			Gbp5
			Gm43351
			Gm5711
			Gm43181
			Gm44165
			Gm18840
			Gm44135
			Gm44013
			2010008C14Rik
			Gm43914
			Gm43912
			Gm44877
			Klk1b14-ps
			Gm2511
			Gm35147
			Gm44861
			2210406H18Rik
			Gm44860
			Gm45220
			Gm45223
			Gm45606
			5430430B14Rik
			B430319F04Rik
			RP23-106I21.5
			RP24-248F14.2
			RP23-312B17.3
			RP23-98C9.5
			RP24-94F12.3
			RP23-312B17.2
			RP23-212C9.3
			RP23-421N20.4
			RP23-320D23.6
			RP24-167A12.1
			RP23-392I13.15

## Sheet: DEG R v NR
R v NR
Up in R	Up in NR
Gm12435	Bend3
Rps10-ps2	Dnajc19-ps
Rps24-ps3	Gm16550
Rpl10-ps1	Cxadr
Rpl3-ps1	Ank
Dsc2	Gap43
Col6a5	Apln
Il13	Arsj
Gm15056	Ak5
Pdcd1lg2	Itgbl1
F7	Ercc1
Nos2	Col4a4
Ccl24	Tm4sf1
Gm5564	Serpinb8
Prr15	Gm12856
Serpinb2	Pthlh
F10	Rundc3a
Il13ra2	Pi15
Car4	4921536K21Rik
Slc7a2	Cilp
Tarm1	Gprc5a
Gm10851	Lama2
Dnase1l3	Nap1l2
Enpp2	Wnt9a
Stx1b	Gm26737
C3	Nkain1
Ccl17	Capn6
Wt1	Ereg
Gm38244	Cd109
Mgl2	Atp6v0d2
Nrg2	Cdh26
Inpp5j	Gas2
Hcar2	Col11a1
Plet1	Ppargc1a
Batf3	Ctsk
Aldh1a2	Cd209f
Gm12424	Fam198b
Hsd11b1	Cspg4
Igkc	Fer1l6
Csf2	Gm38312
Aldoc	Prkag3
Tfec	Gm3571
Serpina3g	Phex
Slamf1	Mfap3l
Ido2	Abcb4
Aqp9	Btbd11
Ido1	Cyp2s1
Sytl3	Dusp9
Ccl22	Gm11893
Cnr2	Cd300e
P2rx5	Col10a1
Bcl2l14	Rpl36a-ps3
Cst7	Gm13160
Rgs11	Gm5844
Cish	Gm44510
Gm43621
Pygl
Clec7a
Mab21l3
Kynu
Ffar2
Gm6166
Vdr
Lta
Plbd1
Klrb1b
Clec2i
Tnni3
Aif1l
Clnk
Cd200r3
Rasgrp1
Slc16a3
E230029C05Rik
Ccl5
Rasl11a
Rtn4rl2
Tlr12
Ptgis
Flt1
Mir155hg
Hs3st3b1
Ubd
Gbp8
Prom1
Fam107a
Themis
Cyp11a1
F830208F22Rik
Cd38
Itgad
Gpr55
Cd274
Gpr35
H2-Ab1
Lef1
Gm44861
Cd3d
Klrg1
Kif1a
Hk3
Serpina3i
Tpd52-ps
Tbxas1
Serpina3e-ps
Atf3
Tbx21
Zbtb32
Atp1a3
Clec9a
Fabp5
Irf4
Il12rb1
Ccl11
Tnfrsf26
Sectm1a
Socs2
Rab19
Kif9
Azin2
Rarres2
Tnfrsf9
Emb
Ak4
H2-Oa
Kcp
Ier3
Fcho1
Plxdc2
Ndrg1
Dnaaf3
Slamf6
Arl5c
F2rl2
Tnip3
Nfil3
Htr7
Itgax
Pik3r6
H2-Aa
Myb
Slamf8
H2-DMb1
Il1a
Gimap7
Klrc2
H2-Ea-ps
Ptger2
Siglecg
Ubash3a
Gimap3
Cxcl9
RP24-94F12.3
Cd22
Avil
Eomes
Il27
Cp
Adgrg3
Arrdc4
Gm2a
H2-Eb1
Bnip3
Gbp5
Ccl8
Ttyh1
Cd24a
Hpse
Sema4a
E130102H24Rik
Sell
Glipr2
Gprin3
Il2ra
Slc2a1
Sod3
Coro2a
Gm16685
Gmfg
Srgn
Jakmip1
Pfkp
Smim24
Dok2
Ramp3
Fam19a3
Gm2396
2010016I18Rik
Fcrlb
Cd2
Scnn1a
Ppargc1b
AA467197
Mapkapk3
Rab44
Cd4
Rhof
Gbp10
Icam1
Car2
Eno2
Gbp2b
Ankrd37
Gm7030
Ikzf4
Tns4
Cd84
Rnf19b
Pgap1
Arg2
Ctse
Itgal
Pfkfb3
Hspa1a
Slamf7
AB124611
Serping1
Trac
Gimap1os
Gm16754
Cd40
Cdh1
Pkib
Gfi1
Slc2a6
Themis2
Loxl3
H2-DMb2
Serpina3h
C1s1
Rn18s-rs5
Serpinb6b
Bcl2a1a
Gm29284
Zap70
Nkg7
Acap1
Ccr7
Fcgr3
Bin2
Matk
C1s2
H2-DMa
Ptprcap
Tnfaip2
Lair1
Ptgs1
Glrx
Agtrap
Cd52
RP23-106I21.5
Fcgr2b
Stat4
Fam46a
Gm20689
Rgag4
Chd7
Bcl2a1d
Hhex
Mt2
Mt1
Ltb
Gm12247
Ptpro
Unc13d
Fam46c
Irf8
Il18bp
Bcl2a1b
Dram1
A530040E14Rik
Hspa1b
Ticam2
Ptgir
Pglyrp1
Tmc8
Cd28
Rasal3
Klrc1
Gm4951
Prelp
Pla2g7
Gm4759
Tbkbp1
Apol6
Anpep
Blvrb
Fam117a
Sdc3
Pim1
Selplg
6530402F18Rik
Soat2
Sytl2
Itk
Batf2
Runx3
Traf3ip3
C1ra
Parvg
Mreg
BC026585
Flrt2
C1rl
Gm15753
Isyna1
Nabp1
Lbh
Gm42418
Itgb2
Gbgt1
Trpm2
Kif21b
Ninj1
Ctss
Ggct
Slc15a3
Icos
Spint2
Amica1
E330013P04Rik
Cyp4v3
Samhd1
Galnt12
Il18r1
Pdk1
Csf3r
Gpsm3
Map4k1
C1rb
Malt1
Txk
Skap1
2001-09-01
B430306N03Rik
Kctd21
Mcoln2
Cd86
Cd300lf
Sh2d2a
Trbc2
Cbfa2t3
Ncr1
Rhoh
Cebpb
Nudt16
Gimap1
Unc13a
Mitf
Rasgrp2
Cyfip2
B3gnt7
Myo1g
Prkcd
Rin3
Hvcn1
Slc31a2
Irf2
Cd6
Mvd
Ticam1
Wbscr27
Abtb2
Samsn1
Pnrc1
Card11
Acss1
Pik3cd
Klrd1
Cmklr1
Ctsh
Marcksl1
Tbc1d8
Ccr1
Egln3
Dennd3
Rinl
Stxbp2
Ralgds
